# Supplementary material for: Microbeam X-ray and Scanning Electron Microscopic Analyses on Sector-Banded Spherulites of Poly(p-dioxanone) Justified with Pixelated Iridescence
Source: Polymers (Basel). 2024 Sep 27;16(19):2736. doi: 10.3390/polym16192736 (PMC11478648; doi:10.3390/polym16192736)
Supplement: Supplementary file 1 [file polymers-16-02736-s001.zip]

Archive with 1 entries (1 files):
- polymers-3202730-supplementary.pdf
